# Supplementary material for: Dietary Phenolics against Breast Cancer. A Critical Evidence-Based Review and Future Perspectives
Source: Int J Mol Sci. 2020 Aug 10;21(16):5718. doi: 10.3390/ijms21165718 (PMC7461055; doi:10.3390/ijms21165718)
Supplement: Supplementary file 1 [file ijms-21-05718-s001.zip]

Archive with 3 entries (2 files):
- ijms-890202-sup-proofed/
- ijms-890202-sup-proofed/Table S1.pdf
- ijms-890202-sup-proofed/Table S2.pdf
